# Supplementary material for: Exploring user experience and performance of a tedious task through human–agent relationship
Source: Sci Rep. 2023 Feb 21;13:2995. doi: 10.1038/s41598-023-29874-5 (PMC9944929; doi:10.1038/s41598-023-29874-5)
Supplement: Supplementary file 1 — Supplementary Information 1. [file 41598_2023_29874_MOESM1_ESM.csv]

ID	age	gender	closeness1	closeness2	closeness3	closeness4	intimacy1	intimacy2	intimacy3	intimacy4	itema1	itema2	itema3	itema4	itemb1	itemb2	itemb3	itemb4	itemc1	itemc2	itemc3	itemc4	itemd1	itemd2	itemd3	itemd4	iteme1	iteme2	iteme3	iteme4	involvement1	involvement2	involvement3	involvement4	Accuracy1	Accuracy2	Accuracy3	Accuracy4	EEGattention1	EEGattention2	EEGattention3	EEGattention4
1001	22	1	2	2	2	2	2	2	2	2	1	1	1	1	1	1	1	1	1	1	1	1	8	8	8	8	1	1	1	1	12	12	12	12	93.94	86.36	89.55	85.71	51.93	35.66	36.87	39.72
1002	25	1	1	1	1	1	1	1	1	1	1	1	1	1	1	1	6	1	1	1	2	3	1	1	8	1	1	1	1	2	5	5	18	8	96.88	100	95.71	97.14	41.58	38.12	41.62	45.08
1003	20	1	1	4	5	4	1	2	5	5	3	3	7	8	3	4	7	8	3	4	6	7	3	4	6	7	3	7	5	6	15	22	31	36	90.63	89.55	93.85	94.29	42.16	42.94	42.37	32.87
1004	20	1	1	1	6	10	1	1	7	10	1	1	7	5	1	1	7	5	1	1	7	4	1	1	4	4	1	1	6	4	5	5	31	22	98.44	97.01	91.55	85.29	49.41	48.12	46.62	43.42
1005	19	2	0	0	2	3	0	0	2	3	1	1	3	1	1	1	3	3	1	1	3	3	1	1	3	1	1	1	1	1	5	5	13	9	96.92	98.48	94.03	94.2	50.07	43.07	44.61	39.43
1006	20	1	0	0	3	1	0	0	3	1	1	1	2	1	1	1	3	1	1	1	3	1	1	8	7	1	1	1	3	1	5	12	18	5	91.04	92.75	95.31	95.16	51.38	49.36	30.66	49.63
1007	19	2	4	4	4	4	4	4	4	4	4	4	4	4	4	4	4	4	4	4	4	4	4	4	4	4	4	4	4	4	20	20	20	20	95.08	94.12	97.01	96.88	42.07	59.65	42.73	44.4
1008	19	2	4	5	5	5	4	5	5	6	4	3	3	4	4	3	3	4	5	4	4	5	6	3	6	5	4	4	4	5	23	17	20	23	95.65	91.94	91.3	83.58	38.11	45.18	54.05	36.43
1009	21	1	1	1	3	1	2	1	5	2	1	2	1	2	1	3	8	4	1	6	2	4	1	3	2	3	1	1	1	5	5	15	14	18	93.85	97.01	100	95.45	44.45	58.67	53.56	52.05
1010	20	1	8	9	9	10	8	9	6	10	7	6	6	7	7	6	6	7	6	6	6	7	6	6	6	8	6	6	6	7	32	30	30	36	96.88	98.53	90.14	100	35.98	56.12	42.47	45.17
1011	20	1	0	6	6	6	0	4	6	4	4	1	5	6	2	1	5	6	2	6	6	5	2	4	4	5	2	5	6	5	12	17	26	27	95.38	95.38	96.92	93.65	50.12	46.71	48.92	47.12
1012	19	2	2	6	6	8	2	6	6	10	8	8	8	8	8	8	8	8	8	8	8	8	1	1	1	4	8	8	8	8	33	33	33	36	95.45	97.01	95	79.45	52.84	37.74	33.99	51.59
1013	20	2	4	9	9	9	5	7	9	9	5	3	7	7	6	3	8	7	5	4	6	7	4	6	2	1	6	2	7	7	26	18	30	29	87.1	100	100	98.51	44.82	40.08	33.57	34.26
1014	21	1	6	1	10	5	6	1	10	7	1	1	5	5	1	1	5	6	1	1	5	5	1	1	2	5	1	1	5	5	5	5	22	26	85.71	89.71	77.94	80	47.36	45.32	42.02	42.74
1015	20	2	9	8	9	9	9	8	9	9	7	8	8	7	7	8	8	7	7	7	8	7	2	2	2	1	7	7	7	7	30	32	33	29	98.41	93.75	100	98.41	48.67	49.71	59.53	45.44
1016	20	1	5	5	7	10	7	5	8	10	1	1	1	1	1	1	1	1	1	1	1	4	1	8	8	4	4	1	1	4	8	12	12	14	86.96	88.24	90	80.28	46.38	36.15	40.49	36.75
