# Supplementary material for: Exploring user experience and performance of a tedious task through human–agent relationship
Source: Sci Rep. 2023 Feb 21;13:2995. doi: 10.1038/s41598-023-29874-5 (PMC9944929; doi:10.1038/s41598-023-29874-5)
Supplement: Supplementary file 2 — Supplementary Information 2. [file 41598_2023_29874_MOESM2_ESM.csv]

ID	age	gender	closeness1	closeness2	closeness3	closeness4	intimacy1	intimacy2	intimacy3	intimacy4	itema1	itema2	itema3	itema4	itemb1	itemb2	itemb3	itemb4	itemc1	itemc2	itemc3	itemc4	itemd1	itemd2	itemd3	itemd4	iteme1	iteme2	iteme3	iteme4	involvement1	involvement2	involvement3	involvement4	Accuracy1	Accuracy2	Accuracy3	Accuracy4	EEGattention1	EEGattention2	EEGattention3	EEGattention4
2001	19	1	10	6	8	4	10	8	6	2	7	8	5	3	7	7	4	2	7	6	6	3	6	6	3	2	7	7	4	3	34	34	22	13	93.75	100	95.45	96.92	46.6	57.38	49.1	51.27
2002	21	2	7	4	6	7	7	4	6	7	5	3	6	5	5	4	7	5	5	4	6	3	5	3	6	4	4	3	5	4	24	17	30	21	92.75	100	98.53	95.38	46.36	51.21	44.95	53.01
2003	25	1	0	5	0	2	0	4	0	2	1	1	1	2	2	1	2	2	1	3	2	3	8	2	8	7	1	2	1	2	13	9	14	16	96.83	97.14	91.04	100	50.32	54.8	41.27	45.71
2004	20	1	8	10	10	6	10	10	10	8	8	8	8	8	8	8	8	8	8	8	8	1	8	8	8	4	8	8	8	8	40	40	40	29	100	98.48	95.31	84.85	36.98	42	39.42	33.83
2005	23	1	4	3	2	2	4	3	3	3	1	1	1	1	1	1	1	1	1	1	1	1	1	1	1	1	1	1	1	1	5	5	5	5	97.14	95.31	100	94.12	38.66	38.71	32.11	29.79
2006	22	2	6	4	2	6	6	4	2	6	5	5	4	7	5	5	4	7	5	5	4	7	4	4	2	2	5	5	4	7	24	24	18	30	100	85.29	94.12	98.46	40.01	43.6	35.65	42.21
2007	21	1	2	2	1	2	2	2	1	1	3	1	2	3	3	1	1	1	3	1	3	2	1	1	6	7	2	1	2	2	12	5	14	15	95.65	92.42	96.97	97.01	34.6	39.46	39.94	40.65
2008	24	2	2	3	2	2	2	4	3	2	4	5	6	5	3	5	5	6	6	5	6	5	4	4	6	4	4	5	4	2	21	24	27	22	98.44	100	96.88	86.96	47.68	40.18	37.2	39.33
2009	25	1	6	6	4	5	6	6	4	6	8	6	4	3	7	6	5	3	6	3	5	4	1	4	2	3	8	4	5	6	30	23	21	19	95.45	95.52	100	98.41	38.37	51.57	44.76	51.95
2010	23	1	6	5	6	5	6	5	6	5	6	5	6	5	6	5	6	5	6	5	6	5	5	5	5	5	6	4	5	5	29	24	28	25	96.92	100	100	100	42.17	52.46	46.78	36.31
2011	24	1	4	6	4	4	4	7	4	4	3	4	3	3	4	4	3	3	2	4	3	3	7	5	6	6	6	5	4	5	22	22	19	20	93.94	93.75	93.97933333	91.04	27.56	31.69	31.54	34.78
2012	24	2	8	7	8	6	8	8	9	6	6	6	7	6	7	6	7	6	6	5	7	5	2	3	7	4	6	6	7	5	27	26	35	26	76.81	89.23	72.46	90.14	54.05	53.29	52.77	49.68
2013	24	1	6	7	6	7	6	8	7	7	6	6	6	6	6	6	6	6	6	6	6	7	6	6	6	3	6	6	6	6	30	30	30	28	90.63	90.63	98.48	92.75	53.96	37.78	30.89	33.66
2014	24	1	7	8	7	6	7	8	7	6	7	7	8	7	7	7	8	7	7	7	8	7	8	7	8	3	7	7	7	6	36	35	39	30	100	88.24	98.46	92.06	34.68	38.8	39.8	43.72
2015	28	1	4	4	2	6	3	4	4	6	2	2	1	4	2	3	1	4	2	4	1	2	7	7	8	5	1	4	8	8	14	20	19	23	95.52	94.03	73.53	88.41	46.51	49.44	41.52	44.39
2016	26	1	2	8	2	2	1	5	5	1	1	4	4	5	2	3	3	6	6	6	3	4	5	7	5	7	4	2	3	5	18	22	18	27	98.53	98.53	98.46	85.92	40.63	38.71	38.06	41.09
